# Supplementary material for: Structure–Property Relationships in Symmetrical Bolaamphiphilic Dehydrodipeptides: Self-Assembled Injectable Hydrogels for Anticancer Drug Delivery
Source: Gels. 2026 Apr 3;12(4):306. doi: 10.3390/gels12040306 (PMC13115458; doi:10.3390/gels12040306)
Supplement: Supplementary file 1 [file gels-12-00306-s001.zip]

Archive with 1 entries (1 files):
- gels-4199590-supplementary.pdf
